# Supplementary material for: Exploring Feedback Mechanics during Experiential Learning in Pharmacy Education: A Scoping Review
Source: Pharmacy (Basel). 2024 May 7;12(3):74. doi: 10.3390/pharmacy12030074 (PMC11130841; doi:10.3390/pharmacy12030074)
Supplement: Supplementary file 1 [file pharmacy-12-00074-s001.zip]

Archive with 1 entries (1 files):
- pharmacy-2916173-supplementary.pdf
